# Supplementary material for: Physiological effects of filtering facepiece respirators based on age and exercise intensity
Source: PLoS One. 2024 Aug 29;19(8):e0309403. doi: 10.1371/journal.pone.0309403 (PMC11361601; doi:10.1371/journal.pone.0309403)
Supplement: S1 File — Physiological effects. (XLSX) [file pone.0309403.s010.xlsx]

## Sheet: Sheet2
Group	Intensity	Mask	Id	Sex	RF(breaths/min)	VE(L/min)	VCO2(mL/min)	VO2/KG(mL/min/kg)	MET	HR(beats/min)	SPO2(%)
Children	Rest	Control	1	F	20.79	10.53	309.29	5.76	1.65	87.33	97
Children	Rest	Control	2	F	16.59	9.83	259.94	5.78	1.65	73.25	97
Children	Rest	Control	3	F	14.02	9.23	233.27	4.49	1.28	95.19	98
Children	Rest	Control	4	F	N/A	N/A	N/A	N/A	N/A	N/A	98
Children	Rest	Control	5	F	19.72	9.87	284.67	6.97	1.99	88.14	97
Children	Rest	Control	6	M	16.53	11.34	301.64	8.4	2.4	78.53	98
Children	Rest	Control	7	M	17.99	16.57	463.91	5	1.43	91.8	96
Children	Rest	Control	8	M	22.39	11.75	296.59	6.24	1.78	93.78	98
Children	Rest	Control	9	M	18.62	13.13	363.28	4.67	1.33	86.6	98
Children	Rest	Control	10	M	22.33	8.26	223.22	6.22	1.78	85.06	98
Children	Low	Control	1	F	30.66	20.53	639.52	12.99	3.71	108.35	98
Children	Low	Control	2	F	27.84	20.24	580.79	13.87	3.97	99.6	96
Children	Low	Control	3	F	35.98	16.68	452.21	11.5	3.29	119.87	96
Children	Low	Control	4	F	31.14	15.88	434.07	12.63	3.6	111.29	99
Children	Low	Control	5	F	25.48	16.57	517.51	13.36	3.82	106.72	94
Children	Low	Control	6	M	27.01	16.58	478.66	17.29	4.93	114.16	97
Children	Low	Control	7	M	25.5	26.11	747.54	11.6	3.32	114.78	96
Children	Low	Control	8	M	29.64	18.99	501.39	11.15	3.19	103.28	97
Children	Low	Control	9	M	26.6	21.71	603.47	9.01	2.56	115.52	96
Children	Low	Control	10	M	31.16	17.67	506.8	14.73	4.21	110.59	97
Children	Moderate	Control	1	F	32.69	27.12	904.21	17.65	5.04	121.17	96
Children	Moderate	Control	2	F	34.75	31.18	941.8	20.93	5.98	123.96	96
Children	Moderate	Control	3	F	41.8	24.49	688.86	15.86	4.53	138.37	96
Children	Moderate	Control	4	F	33.24	21.52	618.71	17.65	5.05	118.03	98
Children	Moderate	Control	5	F	29.35	23.37	758.09	18.45	5.27	120.54	94
Children	Moderate	Control	6	M	33.58	26.12	772.54	24.27	6.93	130.29	95
Children	Moderate	Control	7	M	37.78	39.79	1146.13	16.02	4.58	130.46	96
Children	Moderate	Control	8	M	32.16	26.42	740.43	16.06	4.59	116	97
Children	Moderate	Control	9	M	30.81	34.17	1001.12	13.58	3.88	132.34	95
Children	Moderate	Control	10	M	36.91	27.96	822.79	22.56	6.45	131.97	97
Children	High	Control	1	F	36.48	44.67	1605.16	27.6	7.89	150.85	95
Children	High	Control	2	F	42	46.43	1479.75	29.5	8.43	160.13	93
Children	High	Control	3	F	52.63	38.85	1108.86	23.01	6.58	178.33	93
Children	High	Control	4	F	38.99	33.79	1008.9	26.03	7.44	145.91	99
Children	High	Control	5	F	37.61	41	1361.86	29.55	8.45	146.69	93
Children	High	Control	6	M	42.23	47.42	1434.66	37.77	10.79	177.1	95
Children	High	Control	7	M	39.8	60	1903.32	23.95	6.84	153.37	92
Children	High	Control	8	M	44	41.74	1192.16	23.77	6.79	145.42	94
Children	High	Control	9	M	44.58	59.88	1721.09	20.74	5.92	163.67	96
Children	High	Control	10	M	45.65	46.38	1386.39	32.94	9.41	163.59	N/A
Children	Recovery	Control	1	F	34.68	39.6	1275.7	18.91	5.4	146.58	97
Children	Recovery	Control	2	F	38.79	42.07	1279.71	21.54	6.16	150.51	96
Children	Recovery	Control	3	F	45.78	36.45	1043.78	18.56	5.31	165.36	96
Children	Recovery	Control	4	F	36.96	30.16	866.45	19.86	5.67	137.81	95
Children	Recovery	Control	5	F	32.07	29.92	988.39	20.25	5.79	127.59	99
Children	Recovery	Control	6	M	39.49	42.95	1228.76	27.46	7.85	165.32	98
Children	Recovery	Control	7	M	38	53.76	1598.56	16.94	4.84	147.68	98
Children	Recovery	Control	8	M	39.78	36.25	1009.31	17.8	5.09	138.1	93
Children	Recovery	Control	9	M	40.83	55.28	1548.08	15.44	4.41	156.21	96
Children	Recovery	Control	10	M	42.63	38.22	1079.96	22.75	6.5	145.03	98
Children	Rest	Cup	1	F	20.54	10.9	280.17	6.04	1.72	95.69	97
Children	Rest	Cup	2	F	19.91	11.97	312.74	6.03	1.72	74.97	98
Children	Rest	Cup	3	F	14.44	9.57	271.8	5.84	1.67	95.48	96
Children	Rest	Cup	4	F	19.29	10.1	222.65	6.07	1.73	90.47	98
Children	Rest	Cup	5	F	19.44	10.88	245.36	6.21	1.77	87.77	98
Children	Rest	Cup	6	M	17.11	9.01	260.73	7.97	2.27	70.64	98
Children	Rest	Cup	7	M	17.07	17.05	471.32	5.69	1.63	100.54	98
Children	Rest	Cup	8	M	23.5	14.6	382.77	7.58	2.17	93.33	97
Children	Rest	Cup	9	M	18.63	14.08	367.02	4.88	1.4	93.79	97
Children	Rest	Cup	10	M	18.38	9.23	249.56	6.35	1.81	86.29	98
Children	Low	Cup	1	F	32.96	18.85	479.23	11.56	3.3	116.32	97
Children	Low	Cup	2	F	26.82	22.39	679.4	14.65	4.18	103.29	96
Children	Low	Cup	3	F	31.86	17.41	496.18	12.82	3.66	119.8	96
Children	Low	Cup	4	F	25.64	17	422.01	12.61	3.61	104.55	98
Children	Low	Cup	5	F	27.18	15.87	379.83	10.37	2.96	101.93	96
Children	Low	Cup	6	M	24.45	15.85	460.88	15.36	4.39	97.74	98
Children	Low	Cup	7	M	27.85	29.24	835.62	13.2	3.77	118.93	96
Children	Low	Cup	8	M	33.17	22.7	609.99	12.37	3.53	108.74	97
Children	Low	Cup	9	M	30.17	28.56	790.84	11.77	3.37	122.41	95
Children	Low	Cup	10	M	27.51	18.71	587.59	15.71	4.49	101.74	97
Children	Moderate	Cup	1	F	32.87	26.95	832.14	18.78	5.37	118.21	94
Children	Moderate	Cup	2	F	31.23	33.43	1142.39	23.62	6.74	131.41	N/A
Children	Moderate	Cup	3	F	35.99	26.08	808.8	18.73	5.35	142.32	93
Children	Moderate	Cup	4	F	30.45	22.69	585.23	16.75	4.78	113.3	98
Children	Moderate	Cup	5	F	31.46	23.05	616.75	16.47	4.7	113.27	93
Children	Moderate	Cup	6	M	29.29	22.44	697.62	21.91	6.26	113.85	96
Children	Moderate	Cup	7	M	33.38	41.94	1274.24	18.15	5.18	134.53	95
Children	Moderate	Cup	8	M	34.88	28.95	830.84	16.46	4.71	117.97	96
Children	Moderate	Cup	9	M	33.63	36.47	1051.08	15.51	4.43	141.14	95
Children	Moderate	Cup	10	M	35.67	28.61	902.53	22.6	6.45	126.59	97
Children	High	Cup	1	F	40.19	43.04	1479.15	27.5	7.86	117.56	N/A
Children	High	Cup	2	F	37.15	48.23	1771.09	33.3	9.51	166.71	94
Children	High	Cup	3	F	44.78	39.05	1254.8	26.6	7.6	175.74	92
Children	High	Cup	4	F	37.16	33.45	957.86	25.17	7.19	135.47	98
Children	High	Cup	5	F	35.54	31.44	929.17	23.65	6.76	128.45	96
Children	High	Cup	6	M	30.92	34.38	1139.16	31.71	9.06	146.69	96
Children	High	Cup	7	M	32.73	56.15	2060.14	27.03	7.72	149.22	92
Children	High	Cup	8	M	45.12	41.84	1225.52	23.27	6.64	141.2	N/A
Children	High	Cup	9	M	42.61	56.25	1731.63	23.45	6.7	171.93	N/A
Children	High	Cup	10	M	41.51	44.37	1473.46	33.96	9.7	162.41	95
Children	Recovery	Cup	1	F	38.99	43.73	1622.75	26.42	7.54	114.97	N/A
Children	Recovery	Cup	2	F	35.3	41.43	1384.57	23.97	6.85	156.91	96
Children	Recovery	Cup	3	F	39.69	32.51	1023.73	19.09	5.46	154.92	95
Children	Recovery	Cup	4	F	36.05	30.51	815.79	19.39	5.54	127.61	95
Children	Recovery	Cup	5	F	32.73	25.23	695.9	16.71	4.77	112.54	98
Children	Recovery	Cup	6	M	30.61	28.32	879.55	22.84	6.52	132.67	97
Children	Recovery	Cup	7	M	32.35	50.32	1774.65	19.6	5.6	151.45	97
Children	Recovery	Cup	8	M	38.98	34.1	965.04	16.45	4.7	129.52	97
Children	Recovery	Cup	9	M	38.34	52.15	1602.95	17.95	5.13	163.28	96
Children	Recovery	Cup	10	M	40.08	38.47	1175.35	23.78	6.79	146.7	98
Children	Rest	FF	1	F	18.69	9.55	310.6	6.49	1.85	102.76	96
Children	Rest	FF	2	F	17.69	10.43	249.92	5.27	1.51	75.78	97
Children	Rest	FF	3	F	14.01	8.48	246.97	5.4	1.54	92.82	98
Children	Rest	FF	4	F	21.49	9	234.67	6.74	1.93	99.17	98
Children	Rest	FF	5	F	18.81	8.92	291.36	7.26	2.07	87.24	96
Children	Rest	FF	6	M	18.34	9.07	237.77	7.22	2.07	73.57	98
Children	Rest	FF	7	M	19.93	16.9	464.05	5.25	1.5	94.51	97
Children	Rest	FF	8	M	21.81	11.59	318.72	7.55	2.16	74.97	94
Children	Rest	FF	9	M	18.16	12.05	294.26	4.07	1.16	88.36	98
Children	Rest	FF	10	M	17.18	7.59	268.16	6.74	1.93	81.84	98
Children	Low	FF	1	F	27.14	20.33	656.94	14.66	4.19	120.49	96
Children	Low	FF	2	F	25.06	20.4	572.06	13.61	3.89	106.94	96
Children	Low	FF	3	F	36.24	15.4	403.54	10.74	3.08	117.45	93
Children	Low	FF	4	F	28.13	16.51	486.37	14.52	4.15	114.01	97
Children	Low	FF	5	F	28.63	16.53	576.42	15.02	4.29	108.75	96
Children	Low	FF	6	M	28.67	15.73	456.2	14.41	4.12	100.22	97
Children	Low	FF	7	M	30.33	29.48	832.38	12.6	3.6	117.92	97
Children	Low	FF	8	M	28.65	21	614.02	15.11	4.32	106.91	93
Children	Low	FF	9	M	29.48	29.05	739.42	11.32	3.23	123.36	96
Children	Low	FF	10	M	30.02	17.83	579.45	16.03	4.58	101.53	98
Children	Moderate	FF	1	F	32.47	30.61	1033.65	21.1	6.03	137.03	95
Children	Moderate	FF	2	F	29.77	30.57	965.26	21.28	6.08	132.74	91
Children	Moderate	FF	3	F	36.33	22.38	698.33	16.55	4.73	131.49	93
Children	Moderate	FF	4	F	32.61	21.5	657.72	19.55	5.59	121.47	96
Children	Moderate	FF	5	F	31.07	21.31	776.06	19.13	5.46	118.32	95
Children	Moderate	FF	6	M	32.04	20.62	654.27	19.61	5.6	111.91	96
Children	Moderate	FF	7	M	33.59	39.69	1194.86	16.71	4.77	131.41	96
Children	Moderate	FF	8	M	40.81	34.29	1011.4	22.71	6.49	134.56	93
Children	Moderate	FF	9	M	38.16	46.33	1317.95	18.87	5.4	154.33	94
Children	Moderate	FF	10	M	37.38	27.64	915.06	24.58	7.02	124.12	98
Children	High	FF	1	F	38.83	49.47	1790.61	31.85	9.1	166.86	96
Children	High	FF	2	F	39.88	47.34	1564.94	31.13	8.9	167.05	95
Children	High	FF	3	F	43.04	35.51	1198.79	24.73	7.07	168.14	93
Children	High	FF	4	F	34.62	31.81	1090.47	29.04	8.3	146.66	96
Children	High	FF	5	F	40.39	37.64	1361.65	29.34	8.38	150.82	94
Children	High	FF	6	M	34.56	31.13	1108.13	29.72	8.49	138.25	95
Children	High	FF	7	M	37.72	60.19	2064.32	25.66	7.33	158.22	90
Children	High	FF	8	M	55.74	53.62	1568.61	31.43	8.98	165.33	N/A
Children	High	FF	9	M	47.84	70.86	2222.46	27.77	7.94	175.6	92
Children	High	FF	10	M	44.1	41.92	1485.12	35.83	10.23	154.29	92
Children	Recovery	FF	1	F	38.6	45.96	1483.14	22.47	6.42	164.36	95
Children	Recovery	FF	2	F	34.99	36.82	1122.52	19.78	5.65	154.67	97
Children	Recovery	FF	3	F	39.81	29.49	928.72	18.45	5.27	152.32	96
Children	Recovery	FF	4	F	35.02	28.43	903.65	22.16	6.33	133.05	93
Children	Recovery	FF	5	F	35.22	28.83	1025.83	20.94	5.98	139.59	98
Children	Recovery	FF	6	M	32.79	26.57	884.77	21.35	6.1	125.69	98
Children	Recovery	FF	7	M	34.32	53.01	1843.9	19.13	5.46	152.48	97
Children	Recovery	FF	8	M	41.87	36.27	1067.45	20.19	5.77	141.04	95
Children	Recovery	FF	9	M	41.76	62.38	1991.24	20.15	5.76	166.35	96
Children	Recovery	FF	10	M	40.36	35.8	1200.77	24.39	6.97	134.38	98
Young adults	Rest	Control	11	F	15.6	9.29	222.76	4.34	1.24	78.26	98
Young adults	Rest	Control	12	F	22.65	9.32	218.78	4.64	1.33	76.44	95
Young adults	Rest	Control	13	F	18.49	8.07	199.87	4.34	1.24	76.86	96
Young adults	Rest	Control	14	F	23.32	10	255.69	6.45	1.85	80.49	93
Young adults	Rest	Control	15	F	16.73	7.32	167.49	4.36	1.24	81.21	97
Young adults	Rest	Control	16	M	17.76	10.27	289.53	3.9	1.11	62.75	98
Young adults	Rest	Control	17	M	14.51	10.05	281.18	5.5	1.57	74.46	96
Young adults	Rest	Control	18	M	13.9	13.31	382.97	5.34	1.52	68.66	98
Young adults	Rest	Control	19	M	12.94	9.24	244.19	4.28	1.22	81.58	97
Young adults	Rest	Control	20	M	14.93	11.08	278.41	5.47	1.56	67.23	98
Young adults	Low	Control	11	F	24.53	17.37	489.65	11.88	3.4	100.7	97
Young adults	Low	Control	12	F	31.34	18.83	484.33	11.13	3.18	94.65	97
Young adults	Low	Control	13	F	26.22	17.76	484.89	11.44	3.27	95.49	99
Young adults	Low	Control	14	F	26.4	17.54	505.4	13.25	3.79	96.72	95
Young adults	Low	Control	15	F	22.81	14.74	392.12	10.9	3.12	94.98	97
Young adults	Low	Control	16	M	27.02	25.67	794.96	11.98	3.42	87.13	97
Young adults	Low	Control	17	M	24.88	21.73	643.09	12.8	3.65	91.61	95
Young adults	Low	Control	18	M	24.46	26.9	870.03	14.04	4.01	83.77	96
Young adults	Low	Control	19	M	17.4	19.91	613.76	10.89	3.11	99.65	96
Young adults	Low	Control	20	M	21.45	21.01	601.79	13.03	3.72	81.76	97
Young adults	Moderate	Control	11	F	27.89	26.81	830.79	19.02	5.43	124.07	93
Young adults	Moderate	Control	12	F	35.88	28.38	798.63	17.87	5.11	116.46	93
Young adults	Moderate	Control	13	F	25.94	24.97	761.73	16.69	4.77	109.18	96
Young adults	Moderate	Control	14	F	29.15	28.01	873.18	22.04	6.3	115.04	93
Young adults	Moderate	Control	15	F	24.99	25.34	760.02	19.85	5.67	117.61	93
Young adults	Moderate	Control	16	M	30.98	43.88	1409.48	19.93	5.69	110.78	93
Young adults	Moderate	Control	17	M	29.69	39.24	1289.56	23.84	6.81	124.06	93
Young adults	Moderate	Control	18	M	23.04	48.81	1819.13	26.3	7.52	113.2	97
Young adults	Moderate	Control	19	M	18.13	32.94	1190.64	19.35	5.53	124.65	93
Young adults	Moderate	Control	20	M	25.65	37.22	1189.56	23.18	6.62	108.1	95
Young adults	High	Control	11	F	32.09	44.12	1455.41	27.42	7.83	156.13	95
Young adults	High	Control	12	F	41.49	42.89	1314.07	25.37	7.25	148.5	93
Young adults	High	Control	13	F	33.35	40.54	1323.75	25.34	7.24	141.65	95
Young adults	High	Control	14	F	34.32	45.52	1469.62	31.98	9.14	139.21	95
Young adults	High	Control	15	F	26.77	39.99	1357.01	30	8.57	148.7	95
Young adults	High	Control	16	M	32.49	68.18	2373.68	28.55	8.16	139.19	97
Young adults	High	Control	17	M	34.7	57.36	2098.56	34.68	9.91	159.22	90
Young adults	High	Control	18	M	29.82	81.32	2982.3	39.71	11.35	143.43	N/A
Young adults	High	Control	19	M	20.97	50.07	1955.16	27.36	7.82	156.86	93
Young adults	High	Control	20	M	38.92	67.2	2121.84	34.81	9.95	145.97	93
Young adults	Recovery	Control	11	F	33.8	42.24	1296.14	19.29	5.51	146.53	97
Young adults	Recovery	Control	12	F	37.09	39.82	1186.87	17.75	5.07	134.15	95
Young adults	Recovery	Control	13	F	34.04	36.67	1084.08	18.13	5.18	133.99	96
Young adults	Recovery	Control	14	F	35.01	44.21	1336.34	23.15	6.62	134.15	92
Young adults	Recovery	Control	15	F	30.82	40.26	1237.63	20.28	5.8	142.85	96
Young adults	Recovery	Control	16	M	35.92	67.96	2110.96	19.78	5.65	139.26	N/A
Young adults	Recovery	Control	17	M	31.94	48.44	1627.34	22.2	6.35	145.79	96
Young adults	Recovery	Control	18	M	27.64	59.37	1993.66	23.01	6.58	118.88	98
Young adults	Recovery	Control	19	M	24.64	51.44	1667.89	19.15	5.47	146.77	96
Young adults	Recovery	Control	20	M	33.2	53.51	1584.19	22.13	6.32	128.09	98
Young adults	Rest	Cup	11	F	15.9	8.45	222.02	4.88	1.39	78.54	98
Young adults	Rest	Cup	12	F	18.27	8.98	155.35	3.48	0.99	69.86	N/A
Young adults	Rest	Cup	13	F	18.45	10.16	202.34	4.54	1.3	86.48	98
Young adults	Rest	Cup	14	F	23.51	10.35	235.08	5.95	1.7	93.16	96
Young adults	Rest	Cup	15	F	17.5	8.03	178.85	4.83	1.38	79.28	100
Young adults	Rest	Cup	16	M	17.31	16.09	432.65	4.97	1.42	81.34	98
Young adults	Rest	Cup	17	M	13.87	9.33	259.47	4.59	1.31	74.51	97
Young adults	Rest	Cup	18	M	15.59	14.44	367.95	5.45	1.55	63.43	98
Young adults	Rest	Cup	19	M	N/A	N/A	N/A	N/A	N/A	N/A	97
Young adults	Rest	Cup	20	M	11.91	10.65	258.29	5.1	1.46	71.53	98
Young adults	Low	Cup	11	F	21.49	15.57	497.76	12.36	3.53	95.27	96
Young adults	Low	Cup	12	F	28.13	19.52	433.45	9.62	2.75	90.98	92
Young adults	Low	Cup	13	F	26.04	20.36	480.23	11.73	3.35	105	96
Young adults	Low	Cup	14	F	26.35	16.49	444.03	12.48	3.56	105.75	95
Young adults	Low	Cup	15	F	21.73	15.79	442.58	11.91	3.4	91	97
Young adults	Low	Cup	16	M	18.7	24.16	811.18	11.25	3.21	93.73	98
Young adults	Low	Cup	17	M	21.99	19.89	657.12	11.81	3.37	92.84	95
Young adults	Low	Cup	18	M	21.61	28.46	852	13.66	3.9	81.19	96
Young adults	Low	Cup	19	M	15.29	19.19	592.58	10.6	3.03	113.66	97
Young adults	Low	Cup	20	M	15.91	20.93	675.1	13.48	3.85	92.3	96
Young adults	Moderate	Cup	11	F	25.3	25.51	918.26	20.66	5.91	117.86	93
Young adults	Moderate	Cup	12	F	34.24	30.3	765.73	15.88	4.53	112.9	93
Young adults	Moderate	Cup	13	F	26.14	27.48	786.58	17.9	5.12	124.76	93
Young adults	Moderate	Cup	14	F	30.53	26.32	813.2	21.31	6.09	125.45	93
Young adults	Moderate	Cup	15	F	21.6	25.24	860.05	21.57	6.16	114.6	96
Young adults	Moderate	Cup	16	M	23.03	34.81	1186.68	15.7	4.48	105.76	98
Young adults	Moderate	Cup	17	M	22.67	30.68	1178.93	20.46	5.84	119	93
Young adults	Moderate	Cup	18	M	23.41	52.28	1818.95	26.6	7.6	110.11	97
Young adults	Moderate	Cup	19	M	14.04	27.47	1035.84	17.66	5.05	136	93
Young adults	Moderate	Cup	20	M	22.68	38.04	1377.64	24.79	7.08	123.68	N/A
Young adults	High	Cup	11	F	30.7	40.95	1551.02	29.3	8.37	151.37	95
Young adults	High	Cup	12	F	43.53	46.11	1291.99	23.58	6.73	153.08	90
Young adults	High	Cup	13	F	30.85	39.15	1367.52	26.68	7.62	153.26	93
Young adults	High	Cup	14	F	39.58	43.34	1387.58	29.88	8.54	148.28	90
Young adults	High	Cup	15	F	24.8	36.73	1416.12	30.61	8.75	146.43	93
Young adults	High	Cup	16	M	26.01	53.27	1982.44	24.23	6.93	134.66	N/A
Young adults	High	Cup	17	M	31.92	53.1	2082.78	31.94	9.13	148.06	92
Young adults	High	Cup	18	M	32.12	85.66	2994.25	39.24	11.21	140.05	95
Young adults	High	Cup	19	M	23.92	54.26	1961.48	26.49	7.57	167.9	93
Young adults	High	Cup	20	M	34.27	63.31	2245.69	35.62	10.18	157.89	91
Young adults	Recovery	Cup	11	F	32.38	41.38	1512.48	22.42	6.41	146.06	93
Young adults	Recovery	Cup	12	F	39.4	41.31	1094.21	16.41	4.69	139.67	93
Young adults	Recovery	Cup	13	F	37.74	34.32	1155.26	18.74	5.35	151.79	95
Young adults	Recovery	Cup	14	F	40.16	41.94	1260.68	21.31	6.09	142.35	93
Young adults	Recovery	Cup	15	F	29.83	38.17	1339.3	21.56	6.16	140.27	95
Young adults	Recovery	Cup	16	M	26.8	49.93	1716.63	17.16	4.9	132.59	98
Young adults	Recovery	Cup	17	M	28.75	39.8	1456.39	19.98	5.7	137.81	96
Young adults	Recovery	Cup	18	M	27.29	63.04	2071.36	23.23	6.64	114.38	98
Young adults	Recovery	Cup	19	M	23.06	49.31	1616.98	18.96	5.42	160.37	97
Young adults	Recovery	Cup	20	M	31.25	53.15	1743.49	23.64	6.76	144.46	97
Young adults	Rest	FF	11	F	13.45	7.87	266.53	5.56	1.58	81.83	95
Young adults	Rest	FF	12	F	19.9	9.53	285.33	5.82	1.67	77.28	96
Young adults	Rest	FF	13	F	14.52	7.97	193.43	4.42	1.26	82.58	94
Young adults	Rest	FF	14	F	23.45	10.91	226.8	5.54	1.58	79.8	95
Young adults	Rest	FF	15	F	17.24	8.14	210.63	5.74	1.64	81.36	98
Young adults	Rest	FF	16	M	16.3	12.7	389.57	5.41	1.55	67.76	98
Young adults	Rest	FF	17	M	13.08	8.53	252.93	4.44	1.26	69.16	N/A
Young adults	Rest	FF	18	M	10.76	12.46	386.02	5.4	1.54	65.17	97
Young adults	Rest	FF	19	M	15.31	12.22	339.42	5.73	1.63	90.65	97
Young adults	Rest	FF	20	M	13.63	9.96	280.82	5.31	1.52	66.7	98
Young adults	Low	FF	11	F	22.94	15.63	562.74	12.88	3.68	N/A	96
Young adults	Low	FF	12	F	28.08	18.05	629.25	13.08	3.74	92.36	95
Young adults	Low	FF	13	F	25.47	17.25	514.2	12.52	3.58	99.5	95
Young adults	Low	FF	14	F	27.02	19.48	525.4	13.82	3.95	94.77	93
Young adults	Low	FF	15	F	20.07	15.21	464.36	13.51	3.86	94.25	98
Young adults	Low	FF	16	M	24.57	24.52	844.47	12.58	3.6	91.59	98
Young adults	Low	FF	17	M	20.47	21.55	622.53	11.11	3.17	91.58	94
Young adults	Low	FF	18	M	22.23	26.39	946.73	14.37	4.1	80.29	97
Young adults	Low	FF	19	M	16.83	18.94	628.32	11.22	3.2	103.14	96
Young adults	Low	FF	20	M	20.47	20.62	691.2	14.1	4.03	83.04	97
Young adults	Moderate	FF	11	F	24.43	24.23	1029.19	21.72	6.21	N/A	93
Young adults	Moderate	FF	12	F	31.28	23.7	898.28	18.44	5.27	105.04	93
Young adults	Moderate	FF	13	F	25.48	22.31	773.39	17.39	4.97	111.19	94
Young adults	Moderate	FF	14	F	32.25	30.26	918.55	23.15	6.61	115.59	93
Young adults	Moderate	FF	15	F	20.28	22.73	827.88	23.04	6.58	115.04	93
Young adults	Moderate	FF	16	M	27.35	36.09	1329.48	18.79	5.37	107.23	98
Young adults	Moderate	FF	17	M	23.96	37.82	1405.11	22.28	6.37	134.63	93
Young adults	Moderate	FF	18	M	23.91	50.52	2048.04	27.47	7.85	108.69	96
Young adults	Moderate	FF	19	M	16.43	30.25	1238.93	19.99	5.71	130.85	93
Young adults	Moderate	FF	20	M	24.8	35.92	1366.24	25.62	7.33	113.3	99
Young adults	High	FF	11	F	29.73	39.61	1757.43	31.32	8.95	N/A	93
Young adults	High	FF	12	F	36.66	35.53	1532.74	28.46	8.13	137.84	94
Young adults	High	FF	13	F	27.77	34.92	1415.69	27.42	7.83	143.43	92
Young adults	High	FF	14	F	36.33	46.07	1527.47	33.07	9.45	141.93	94
Young adults	High	FF	15	F	24.52	35.83	1478.67	34.1	9.74	148.65	94
Young adults	High	FF	16	M	33.11	59.63	2348.83	28.98	8.28	140.79	94
Young adults	High	FF	17	M	33.52	60.58	2280.83	33.06	9.45	160.2	92
Young adults	High	FF	18	M	30.45	84.09	3337.16	40.91	11.69	139.94	96
Young adults	High	FF	19	M	18.97	47.44	2091.8	29.03	8.3	163.66	94
Young adults	High	FF	20	M	34.22	64.17	2413.18	39.01	11.14	150.51	92
Young adults	Recovery	FF	11	F	30.22	36.3	1490.18	22.25	6.36	N/A	95
Young adults	Recovery	FF	12	F	32.81	33.52	1428.91	21.49	6.14	130.75	94
Young adults	Recovery	FF	13	F	32.26	36.39	1367.11	22.03	6.29	142.39	96
Young adults	Recovery	FF	14	F	38.53	47.17	1551.04	25.63	7.33	140.61	96
Young adults	Recovery	FF	15	F	30.1	36.27	1344.89	23.53	6.72	143.17	96
Young adults	Recovery	FF	16	M	34.76	64.68	2415.21	23.1	6.6	145.7	98
Young adults	Recovery	FF	17	M	27.28	42.52	1471.17	19.38	5.53	140.76	N/A
Young adults	Recovery	FF	18	M	23.85	56.3	2053.06	21.85	6.25	109.49	98
Young adults	Recovery	FF	19	M	21.67	45.69	1775.33	20.77	5.93	152.31	96
Young adults	Recovery	FF	20	M	34	54.07	1761.9	24.97	7.13	134.28	97
Young adults	Rest	Valve	11	F	16.86	8.97	206.86	4.17	1.19	79.76	98
Young adults	Rest	Valve	12	F	20.92	11.3	263.56	6.05	1.73	81.75	96
Young adults	Rest	Valve	15	F	16.9	8.67	177.54	4.79	1.37	70.53	98
Young adults	Rest	Valve	16	M	11.59	12.59	331.08	3.91	1.12	73.85	98
Young adults	Rest	Valve	17	M	13.47	9.89	268.78	5.4	1.54	76.59	96
Young adults	Rest	Valve	19	M	13.09	10.53	251.24	3.94	1.13	87.06	96
Young adults	Low	Valve	11	F	23.03	17	477.31	10.7	3.06	99.51	96
Young adults	Low	Valve	12	F	28.03	19.75	572.3	12.95	3.7	96.69	97
Young adults	Low	Valve	15	F	22.67	15.51	386.41	11.26	3.22	90.8	98
Young adults	Low	Valve	16	M	16.53	20.77	631.83	9.07	2.59	89.47	97
Young adults	Low	Valve	17	M	24.78	22.98	695.42	13.75	3.93	97.64	96
Young adults	Low	Valve	19	M	17.51	21.38	608.36	10.31	2.95	103.41	96
Young adults	Moderate	Valve	11	F	27.12	27.99	905.05	18.72	5.35	128.09	93
Young adults	Moderate	Valve	12	F	32.12	28.11	951.98	20.93	5.98	119.74	93
Young adults	Moderate	Valve	15	F	23.8	23.74	713.32	19.4	5.55	114.31	93
Young adults	Moderate	Valve	16	M	22.36	31.74	993.91	13.54	3.87	100.47	97
Young adults	Moderate	Valve	17	M	28.6	40.99	1443.09	25.8	7.37	136.14	95
Young adults	Moderate	Valve	19	M	20.49	34.04	1154.88	17.59	5.03	122.41	93
Young adults	High	Valve	11	F	33.13	44.2	1478.42	26.63	7.61	158.13	95
Young adults	High	Valve	12	F	36.72	40.31	1578.91	29.88	8.54	155.66	90
Young adults	High	Valve	15	F	26.92	36.7	1241.45	28.31	8.09	146.31	94
Young adults	High	Valve	16	M	26.64	51.11	1700.7	20.89	5.97	130.42	96
Young adults	High	Valve	17	M	35.61	64.25	2480.4	39.51	11.29	166.96	92
Young adults	High	Valve	19	M	23.26	48.16	1840.17	25.97	7.42	149.69	94
Young adults	Recovery	Valve	11	F	32.68	41.15	1311.76	18.85	5.38	145.15	96
Young adults	Recovery	Valve	12	F	31.6	35.9	1370.94	20.87	5.96	138.54	93
Young adults	Recovery	Valve	15	F	30.31	36.88	1158.45	20.06	5.73	139.16	97
Young adults	Recovery	Valve	16	M	28.04	48.48	1448.79	14.25	4.08	128.38	97
Young adults	Recovery	Valve	17	M	30.01	45.07	1583.66	22.74	6.5	149.91	97
Young adults	Recovery	Valve	19	M	21.43	41.85	1490.16	17.53	5.01	136.32	96
Older adults	Rest	Control	21	F	19.49	7.21	180.48	4.16	1.19	59.13	96
Older adults	Rest	Control	22	F	16.16	8.79	235.48	4.42	1.26	61	98
Older adults	Rest	Control	23	F	20.05	8.33	220.7	4.91	1.4	66.13	96
Older adults	Rest	Control	24	F	17.95	8.62	235.46	4.4	1.25	62.62	96
Older adults	Rest	Control	25	M	13.51	8.66	218.95	4	1.15	62.78	98
Older adults	Rest	Control	26	M	13.59	10.44	262.68	4.17	1.2	61.42	97
Older adults	Rest	Control	27	M	18.89	13.47	297.38	4.46	1.27	58.49	97
Older adults	Rest	Control	28	M	16.83	11.48	301.28	4.48	1.28	73.37	96
Older adults	Low	Control	21	F	25.67	16.9	505.36	12.12	3.46	72.99	96
Older adults	Low	Control	22	F	24.84	19.79	588.92	11.67	3.33	79.96	97
Older adults	Low	Control	23	F	25.71	15.39	481.39	11.7	3.34	79.9	97
Older adults	Low	Control	24	F	23.94	18.32	552.37	10.98	3.13	76.59	96
Older adults	Low	Control	25	M	19.56	19.77	574.15	10.99	3.14	81.26	97
Older adults	Low	Control	26	M	22.38	24.39	627.18	10.33	2.95	81.13	97
Older adults	Low	Control	27	M	23.24	31.8	.	13.1	3.75	80.43	97
Older adults	Low	Control	28	M	22.62	26.63	776.69	11.42	3.26	94.57	96
Older adults	Moderate	Control	21	F	29.85	28.72	955.82	21.67	6.2	99.15	97
Older adults	Moderate	Control	22	F	28.11	30.8	1000.83	18.53	5.29	99.89	96
Older adults	Moderate	Control	23	F	29.32	22.9	800.85	18.31	5.23	94.06	97
Older adults	Moderate	Control	24	F	29.46	31.46	1004.13	17.92	5.12	99.77	96
Older adults	Moderate	Control	25	M	20.59	31.19	982.56	18.06	5.16	99.27	97
Older adults	Moderate	Control	26	M	26.43	33.5	891.61	14.39	4.11	91.86	97
Older adults	Moderate	Control	27	M	24.27	44.85	1352.72	19.88	5.68	95.77	96
Older adults	Moderate	Control	28	M	26.94	39.3	1212.65	17.64	5.04	110.44	96
Older adults	High	Control	21	F	38.46	44.63	1452.94	30.27	8.65	127.41	92
Older adults	High	Control	22	F	34.25	48.4	1613.78	25.98	7.43	133.06	96
Older adults	High	Control	23	F	34.21	36.26	1388.39	27.2	7.77	121.94	93
Older adults	High	Control	24	F	32.57	43.51	1460.96	22.49	6.43	122.32	96
Older adults	High	Control	25	M	26.23	49.69	1533.89	25.41	7.26	125.11	97
Older adults	High	Control	26	M	29.68	52.52	1507.06	22.14	6.32	113.54	96
Older adults	High	Control	27	M	29.12	74.13	2355.32	31.25	8.93	122.95	90
Older adults	High	Control	28	M	32.85	64.55	2018.48	25.84	7.38	133.76	96
Older adults	Recovery	Control	21	F	31.78	34.31	1134.42	20.12	5.75	104.74	96
Older adults	Recovery	Control	22	F	33.45	42.82	1339.19	18.74	5.35	120.31	N/A
Older adults	Recovery	Control	23	F	34.47	34.55	1263.36	20.01	5.72	115.49	96
Older adults	Recovery	Control	24	F	31.97	34.99	1077.08	15.23	4.35	101.69	97
Older adults	Recovery	Control	25	M	26.24	45.16	1336.05	17.98	5.14	114.02	N/A
Older adults	Recovery	Control	26	M	31.56	55.81	1491.42	17.89	5.11	109.56	97
Older adults	Recovery	Control	27	M	28.37	65.65	1934.37	23.04	6.58	113.33	N/A
Older adults	Recovery	Control	28	M	29.68	55.19	1687.29	19.03	5.43	129.92	96
Older adults	Rest	Cup	21	F	18.39	8.19	166.52	3.76	1.07	55.62	97
Older adults	Rest	Cup	22	F	17.36	10.85	224.45	4.69	1.35	67.84	97
Older adults	Rest	Cup	23	F	20.28	9.93	229.48	4.87	1.4	66.65	95
Older adults	Rest	Cup	24	F	17.41	8.88	210.03	3.98	1.14	76.66	96
Older adults	Rest	Cup	25	M	14.46	10.3	218.82	4.3	1.23	60.74	97
Older adults	Rest	Cup	26	M	15.01	12.83	306.46	4.65	1.33	69.39	97
Older adults	Rest	Cup	27	M	18.58	17	377.37	5.53	1.58	55.64	96
Older adults	Rest	Cup	28	M	16.32	11.46	285.22	3.99	1.14	77.28	96
Older adults	Low	Cup	21	F	23.18	16.87	464.4	11.02	3.15	72.48	96
Older adults	Low	Cup	22	F	21.79	19.63	520.41	11.52	3.29	87.25	96
Older adults	Low	Cup	23	F	25.7	17.76	520.27	11.6	3.31	88.43	96
Older adults	Low	Cup	24	F	21.08	13.98	385.05	7.67	2.19	78.49	96
Older adults	Low	Cup	25	M	18.05	20.34	571.88	11.51	3.29	79.71	98
Older adults	Low	Cup	26	M	20.07	25.48	724.36	11.18	3.19	85.6	96
Older adults	Low	Cup	27	M	23.02	33.95	942.31	14.45	4.13	79.32	96
Older adults	Low	Cup	28	M	21.34	24.92	749.71	10.12	2.89	94.71	93
Older adults	Moderate	Cup	21	F	26.66	27.38	872.98	19.2	5.48	92.12	97
Older adults	Moderate	Cup	22	F	22.41	27.44	888.5	18.46	5.28	111.21	96
Older adults	Moderate	Cup	23	F	29.01	24.24	801.8	17.19	4.9	102.49	93
Older adults	Moderate	Cup	24	F	23.59	19.35	619.66	12.11	3.46	90.36	96
Older adults	Moderate	Cup	25	M	20.9	33.32	1097.72	20.78	5.93	100.17	96
Older adults	Moderate	Cup	26	M	23.93	33.93	1002.33	15.52	4.43	95.04	97
Older adults	Moderate	Cup	27	M	24.22	48.42	1483.26	22	6.28	96.25	96
Older adults	Moderate	Cup	28	M	23.75	32.94	1066.28	14.64	4.18	102.69	96
Older adults	High	Cup	21	F	36.46	45.03	1561.24	31.51	9	124.81	95
Older adults	High	Cup	22	F	29.12	42.29	1471.43	26.37	7.53	140.38	93
Older adults	High	Cup	23	F	33.72	35.77	1367.54	26.11	7.46	127.27	92
Older adults	High	Cup	24	F	27.44	28.88	1019.48	17.59	5.02	112.49	95
Older adults	High	Cup	25	M	26.81	54.74	1844.37	30.95	8.84	129.24	95
Older adults	High	Cup	26	M	27.88	51.49	1636.16	23.38	6.68	118.5	95
Older adults	High	Cup	27	M	34.3	83.11	2647.59	35.2	10.06	125.66	90
Older adults	High	Cup	28	M	27.89	49.45	1698.72	21.72	6.21	123.68	95
Older adults	Recovery	Cup	21	F	29.8	35.05	1222.32	20.72	5.92	112.34	99
Older adults	Recovery	Cup	22	F	27.58	37.75	1177.33	18.17	5.19	118.37	.
Older adults	Recovery	Cup	23	F	35.04	36.05	1314.33	21.15	6.04	124.98	95
Older adults	Recovery	Cup	24	F	27.21	29.12	1030.86	14.24	4.07	114.04	96
Older adults	Recovery	Cup	25	M	26.61	50.36	1609.7	22.16	6.33	121.78	98
Older adults	Recovery	Cup	26	M	28.67	52.84	1559.9	19.01	5.43	118.1	97
Older adults	Recovery	Cup	27	M	30.07	69.23	2178.53	26.12	7.46	113.34	96
Older adults	Recovery	Cup	28	M	26.25	45.27	1520.65	17.24	4.93	120.65	96
Older adults	Rest	FF	21	F	18.8	7.87	185.12	4.33	1.23	58.43	96
Older adults	Rest	FF	22	F	16.52	9.17	192.01	3.74	1.06	68.94	96
Older adults	Rest	FF	23	F	18.46	9.08	259.68	5.51	1.57	75.84	95
Older adults	Rest	FF	24	F	18.15	8.56	221.21	4.72	1.35	75.02	94
Older adults	Rest	FF	25	M	13	9.43	186.09	3.51	1.01	64.45	96
Older adults	Rest	FF	26	M	13.13	9.02	263.71	4.27	1.22	60.88	97
Older adults	Rest	FF	27	M	16.8	14.71	345.45	5.61	1.6	67.42	96
Older adults	Rest	FF	28	M	14.5	10.44	285.7	4.28	1.22	79.18	96
Older adults	Low	FF	21	F	24.02	16.17	490.25	12.23	3.49	73.73	95
Older adults	Low	FF	22	F	22	19.69	484.3	9.71	2.77	86.67	96
Older adults	Low	FF	23	F	24.42	15.9	586.56	13.13	3.75	90.06	96
Older adults	Low	FF	24	F	23.24	17.55	563.08	11.47	3.27	94.17	94
Older adults	Low	FF	25	M	17.2	21.95	579.56	11.26	3.22	85.16	97
Older adults	Low	FF	26	M	18.62	18.75	624.4	10.89	3.11	80.89	96
Older adults	Low	FF	27	M	20.73	28.49	845.4	13.93	3.98	83.25	96
Older adults	Low	FF	28	M	20.1	24.15	719.16	10.13	2.89	100.17	97
Older adults	Moderate	FF	21	F	28.74	26.74	859.45	20.49	5.86	101.21	94
Older adults	Moderate	FF	22	F	21.72	27.05	785.54	15.26	4.37	107.85	93
Older adults	Moderate	FF	23	F	26	22.82	962.82	20.37	5.82	108	93
Older adults	Moderate	FF	24	F	28.33	27.26	972.79	18.11	5.18	112.89	93
Older adults	Moderate	FF	25	M	21.93	40.57	1215.12	22.36	6.39	111.03	97
Older adults	Moderate	FF	26	M	22.59	27.03	931.69	15.43	4.42	90.12	96
Older adults	Moderate	FF	27	M	23.51	42.11	1380.82	21.74	6.21	99.63	96
Older adults	Moderate	FF	28	M	21.19	30.26	1001.17	14.58	4.17	105.56	96
Older adults	High	FF	21	F	38.42	45.72	1585.2	32.96	9.42	140.09	90
Older adults	High	FF	22	F	27.46	41.64	1324.88	22.62	6.46	139.14	93
Older adults	High	FF	23	F	29.82	32.27	1519.85	28.63	8.18	134.84	89
Older adults	High	FF	24	F	30.37	36.73	1451.67	24.74	7.07	129.42	94
Older adults	High	FF	25	M	29.68	61.86	1873.24	30.91	8.83	135.02	96
Older adults	High	FF	26	M	28.09	44.9	1612.47	23.86	6.81	112.17	96
Older adults	High	FF	27	M	28.91	70.38	2513.27	35.15	10.05	128.16	87
Older adults	High	FF	28	M	27.26	46.02	1608.08	21.21	6.06	119.99	96
Older adults	Recovery	FF	21	F	30.63	35.33	1251.24	21.64	6.18	118.38	96
Older adults	Recovery	FF	22	F	N/A	N/A	N/A	N/A	N/A	N/A	97
Older adults	Recovery	FF	23	F	28.87	29.2	1232.52	20.09	5.74	116.88	97
Older adults	Recovery	FF	24	F	30.16	35.57	1314.33	19.09	5.45	130.43	96
Older adults	Recovery	FF	25	M	27.52	52.57	1447.63	20.75	5.93	126.75	N/A
Older adults	Recovery	FF	26	M	27.67	47.04	1583.49	18.98	5.43	109.1	96
Older adults	Recovery	FF	27	M	25.68	58.34	2072.97	25.68	7.34	115.23	96
Older adults	Recovery	FF	28	M	25.48	39.07	1335.51	16.92	4.83	115.33	97
Older adults	Rest	Valve	21	F	17.56	9.89	197.16	4.13	1.18	57.99	97
Older adults	Rest	Valve	23	F	20.08	9.75	197.17	4.48	1.28	73.3	96
Older adults	Rest	Valve	25	M	13.78	9.72	229.24	4.3	1.23	61.59	98
Older adults	Rest	Valve	27	M	17.69	13.29	256.28	4.2	1.2	55.1	96
Older adults	Low	Valve	21	F	23.82	18.44	490.11	10.78	3.08	73.76	96
Older adults	Low	Valve	23	F	25.46	17.11	486.08	11.3	3.22	84.86	95
Older adults	Low	Valve	25	M	18.04	20.02	575.19	10.88	3.11	82.46	98
Older adults	Low	Valve	27	M	22.57	28.75	768.57	12.41	3.54	73.67	97
Older adults	Moderate	Valve	21	F	30.92	30.32	885.07	19.02	5.43	97.4	96
Older adults	Moderate	Valve	23	F	28.73	24.2	829.53	18.54	5.29	99.42	94
Older adults	Moderate	Valve	25	M	19.74	33.05	1071.5	18.7	5.34	102.78	98
Older adults	Moderate	Valve	27	M	24.58	42.96	1294.49	20.44	5.84	91.89	97
Older adults	High	Valve	21	F	38.05	44.97	1375.04	27.41	7.83	124.73	95
Older adults	High	Valve	23	F	33.22	36.71	1401.78	26.79	7.65	125.87	92
Older adults	High	Valve	25	M	24.32	49.58	1651.85	26.83	7.66	125.38	97
Older adults	High	Valve	27	M	28.02	67.75	2249.27	31.5	9	122.78	88
Older adults	Recovery	Valve	21	F	31.33	36.9	1120.98	18.13	5.18	104	N/A
Older adults	Recovery	Valve	23	F	33.18	33.23	1202.7	19.36	5.53	122.41	96
Older adults	Recovery	Valve	25	M	24.74	47.01	1514.99	18.74	5.36	112.47	98
Older adults	Recovery	Valve	27	M	27.13	57.26	1762.07	21.42	6.12	108.13	98
