# Supplementary material for: Physiological effects of filtering facepiece respirators based on age and exercise intensity
Source: PLoS One. 2024 Aug 29;19(8):e0309403. doi: 10.1371/journal.pone.0309403 (PMC11361601; doi:10.1371/journal.pone.0309403)
Supplement: S2 File — O2 and CO2 in dead space. (XLSX) [file pone.0309403.s011.xlsx]

## Sheet: DATA_O2C2
Group	Intensity	Mask	Id	Sex	O2(%)	CO2(%)
Children	Rest	Cup	1	F	17.7	3.2
Children	Rest	Cup	2	F	17.9	2.9
Children	Rest	Cup	4	F	16.9	4
Children	Rest	Cup	6	M	17.8	2.9
Children	Rest	Cup	7	M	18.7	2.8
Children	Rest	Cup	9	M	17.1	3.8
Children	Low	Cup	1	F	17.2	3.4
Children	Low	Cup	2	F	17	3.3
Children	Low	Cup	4	F	16.7	4
Children	Low	Cup	6	M	17.6	3
Children	Low	Cup	7	M	17.3	3.2
Children	Low	Cup	9	M	16.8	3.7
Children	Moderate	Cup	1	F	17	3.6
Children	Moderate	Cup	2	F	17.2	3.3
Children	Moderate	Cup	4	F	16.7	4
Children	Moderate	Cup	6	M	17.4	3.2
Children	Moderate	Cup	7	M	17.4	3.3
Children	Moderate	Cup	9	M	16.7	3.7
Children	High	Cup	1	F	16.6	4.2
Children	High	Cup	2	F	17.2	3.6
Children	High	Cup	4	F	16.7	4.1
Children	High	Cup	6	M	17.3	3.4
Children	High	Cup	7	M	17.3	3.5
Children	High	Cup	9	M	16.9	3.8
Children	Recovery	Cup	1	F	17.2	4.4
Children	Recovery	Cup	2	F	17.9	3.3
Children	Recovery	Cup	4	F	16.8	4.1
Children	Recovery	Cup	6	M	17.9	3.4
Children	Recovery	Cup	7	M	17.5	3.9
Children	Recovery	Cup	9	M	17.6	3.8
Children	Rest	FF	1	F	17.6	3.4
Children	Rest	FF	2	F	17.6	3.3
Children	Rest	FF	4	F	17.3	3.8
Children	Rest	FF	6	M	17.9	3
Children	Rest	FF	7	M	18.8	2.7
Children	Rest	FF	9	M	17.3	3.6
Children	Low	FF	1	F	17.1	3.6
Children	Low	FF	2	F	17.3	3.3
Children	Low	FF	4	F	16.9	3.6
Children	Low	FF	6	M	17.6	3.1
Children	Low	FF	7	M	17.1	3.3
Children	Low	FF	9	M	17.3	3.4
Children	Moderate	FF	1	F	17.1	3.7
Children	Moderate	FF	2	F	17.3	3.4
Children	Moderate	FF	4	F	16.9	3.8
Children	Moderate	FF	6	M	17.7	3.1
Children	Moderate	FF	7	M	17.4	3.3
Children	Moderate	FF	9	M	17.4	3.4
Children	High	FF	1	F	17.6	3.8
Children	High	FF	2	F	17	3.9
Children	High	FF	4	F	16.9	3.9
Children	High	FF	6	M	17.7	3.2
Children	High	FF	7	M	17.3	3.6
Children	High	FF	9	M	17.4	3.6
Children	Recovery	FF	1	F	17.9	3.8
Children	Recovery	FF	2	F	17.7	3.7
Children	Recovery	FF	4	F	17.3	3.9
Children	Recovery	FF	6	M	18	3.3
Children	Recovery	FF	7	M	17.9	3.9
Children	Recovery	FF	9	M	17.9	3.7
Young adults	Rest	Cup	11	F	17.7	3.5
Young adults	Rest	Cup	12	F	17	3.5
Young adults	Rest	Cup	14	F	17.5	3.3
Young adults	Rest	Cup	15	F	17.9	3.3
Young adults	Rest	Cup	17	M	17.3	3.7
Young adults	Rest	Cup	16	M	18.4	3
Young adults	Rest	Cup	19	M	17.8	3.3
Young adults	Rest	Cup	18	M	17.2	3.5
Young adults	Low	Cup	11	F	16.9	3.8
Young adults	Low	Cup	12	F	16.3	4
Young adults	Low	Cup	14	F	16.9	3.5
Young adults	Low	Cup	15	F	17.3	3.4
Young adults	Low	Cup	17	M	17.1	3.7
Young adults	Low	Cup	16	M	16.9	3.6
Young adults	Low	Cup	19	M	17.3	3.5
Young adults	Low	Cup	18	M	16.9	3.4
Young adults	Moderate	Cup	11	F	16.9	3.9
Young adults	Moderate	Cup	12	F	15.9	4.4
Young adults	Moderate	Cup	14	F	17	3.6
Young adults	Moderate	Cup	15	F	16.9	3.9
Young adults	Moderate	Cup	17	M	17.3	3.7
Young adults	Moderate	Cup	16	M	16.9	3.6
Young adults	Moderate	Cup	19	M	17.2	3.7
Young adults	Moderate	Cup	18	M	17.6	3.2
Young adults	High	Cup	11	F	16.7	4.2
Young adults	High	Cup	12	F	16.7	4.4
Young adults	High	Cup	14	F	17.7	3.4
Young adults	High	Cup	15	F	17.3	4.1
Young adults	High	Cup	17	M	17.6	3.6
Young adults	High	Cup	16	M	17.3	3.4
Young adults	High	Cup	19	M	17.3	4
Young adults	High	Cup	18	M	17.7	3.2
Young adults	Recovery	Cup	11	F	17.4	4.1
Young adults	Recovery	Cup	12	F	17.4	4.4
Young adults	Recovery	Cup	14	F	18.4	3.2
Young adults	Recovery	Cup	15	F	18.6	3.6
Young adults	Recovery	Cup	17	M	17.9	3.8
Young adults	Recovery	Cup	16	M	17.7	3.4
Young adults	Recovery	Cup	19	M	18.2	3.9
Young adults	Recovery	Cup	18	M	18	3.5
Young adults	Rest	FF	11	F	17.9	3.2
Young adults	Rest	FF	12	F	17.2	3.3
Young adults	Rest	FF	14	F	17.7	3
Young adults	Rest	FF	15	F	18.3	2.8
Young adults	Rest	FF	17	M	16.8	4
Young adults	Rest	FF	16	M	18.2	3
Young adults	Rest	FF	19	M	18	2.9
Young adults	Rest	FF	18	M	17.4	3.5
Young adults	Low	FF	11	F	17.4	3.4
Young adults	Low	FF	12	F	16.7	3.6
Young adults	Low	FF	14	F	17.2	3.1
Young adults	Low	FF	15	F	17.5	3.3
Young adults	Low	FF	17	M	16.8	3.8
Young adults	Low	FF	16	M	18	3.5
Young adults	Low	FF	19	M	17.4	3.4
Young adults	Low	FF	18	M	17.4	3.4
Young adults	Moderate	FF	11	F	17.3	3.6
Young adults	Moderate	FF	12	F	16.5	3.8
Young adults	Moderate	FF	14	F	17.2	3.2
Young adults	Moderate	FF	15	F	17.1	3.7
Young adults	Moderate	FF	17	M	16.8	4
Young adults	Moderate	FF	16	M	17.4	3.5
Young adults	Moderate	FF	19	M	17.3	3.9
Young adults	Moderate	FF	18	M	17.6	3.4
Young adults	High	FF	11	F	17.8	3.7
Young adults	High	FF	12	F	17.4	4.2
Young adults	High	FF	14	F	17.8	3.1
Young adults	High	FF	15	F	17.2	4
Young adults	High	FF	17	M	16.9	4
Young adults	High	FF	16	M	17.6	3.4
Young adults	High	FF	19	M	17.3	4.1
Young adults	High	FF	18	M	17.9	3.3
Young adults	Recovery	FF	11	F	18.4	3.6
Young adults	Recovery	FF	12	F	17.9	3.7
Young adults	Recovery	FF	14	F	18.7	2.9
Young adults	Recovery	FF	15	F	18.5	3.7
Young adults	Recovery	FF	17	M	17.2	4.1
Young adults	Recovery	FF	16	M	17.6	3.6
Young adults	Recovery	FF	19	M	18	4.1
Young adults	Recovery	FF	18	M	18.4	3.4
Young adults	Rest	Valve	11	F	17.7	3.2
Young adults	Rest	Valve	12	F	17.4	3.3
Young adults	Rest	Valve	15	F	18.3	3.1
Young adults	Rest	Valve	17	M	16.4	4.2
Young adults	Rest	Valve	16	M	18.1	3.1
Young adults	Rest	Valve	19	M	17.7	3.2
Young adults	Low	Valve	11	F	17.4	3.3
Young adults	Low	Valve	12	F	16.8	3.8
Young adults	Low	Valve	15	F	17.7	3.2
Young adults	Low	Valve	17	M	16.6	3.8
Young adults	Low	Valve	16	M	17	3.6
Young adults	Low	Valve	19	M	17.3	3.3
Young adults	Moderate	Valve	11	F	17.4	3.5
Young adults	Moderate	Valve	12	F	16.6	4.1
Young adults	Moderate	Valve	15	F	17.6	3.5
Young adults	Moderate	Valve	17	M	17.3	3.6
Young adults	Moderate	Valve	16	M	17.2	3.4
Young adults	Moderate	Valve	19	M	17.3	3.4
Young adults	High	Valve	11	F	17.9	3.5
Young adults	High	Valve	12	F	17	4.1
Young adults	High	Valve	15	F	17.8	3.5
Young adults	High	Valve	17	M	17.6	3.4
Young adults	High	Valve	16	M	17.5	3.4
Young adults	High	Valve	19	M	17.3	3.4
Young adults	Recovery	Valve	11	F	18.6	3.3
Young adults	Recovery	Valve	12	F	17.8	4
Young adults	Recovery	Valve	15	F	18.6	3.2
Young adults	Recovery	Valve	17	M	17.9	3.5
Young adults	Recovery	Valve	16	M	18.3	3.2
Young adults	Recovery	Valve	19	M	17.4	3.5
Older adults	Rest	Cup	21	F	17.6	3.4
Older adults	Rest	Cup	22	F	18	3.2
Older adults	Rest	Cup	23	F	17.3	3.8
Older adults	Rest	Cup	24	F	17	3.7
Older adults	Rest	Cup	25	M	18.2	2.8
Older adults	Rest	Cup	28	M	17.4	3.4
Older adults	Rest	Cup	27	M	18.3	2.9
Older adults	Low	Cup	21	F	17.1	3.5
Older adults	Low	Cup	22	F	17.4	3.5
Older adults	Low	Cup	23	F	16.9	4
Older adults	Low	Cup	24	F	17	3.8
Older adults	Low	Cup	25	M	17.7	3.2
Older adults	Low	Cup	28	M	17.3	3.6
Older adults	Low	Cup	27	M	17.5	3.5
Older adults	Moderate	Cup	21	F	18.5	2.4
Older adults	Moderate	Cup	22	F	17.6	3.6
Older adults	Moderate	Cup	23	F	16.8	4.1
Older adults	Moderate	Cup	24	F	17	3.5
Older adults	Moderate	Cup	25	M	17.6	3.3
Older adults	Moderate	Cup	28	M	17	3.8
Older adults	Moderate	Cup	27	M	17.6	3.6
Older adults	High	Cup	21	F	17.9	3.1
Older adults	High	Cup	22	F	17.6	3.9
Older adults	High	Cup	23	F	17.1	4
Older adults	High	Cup	24	F	17.1	3.6
Older adults	High	Cup	25	M	17.9	3.4
Older adults	High	Cup	28	M	17.4	3.8
Older adults	High	Cup	27	M	17.5	3.9
Older adults	Recovery	Cup	21	F	18.4	3.3
Older adults	Recovery	Cup	22	F	18.5	3.4
Older adults	Recovery	Cup	23	F	17.8	3.9
Older adults	Recovery	Cup	24	F	17.4	3.5
Older adults	Recovery	Cup	25	M	18.5	3.4
Older adults	Recovery	Cup	28	M	17.9	3.8
Older adults	Recovery	Cup	27	M	18.1	3.9
Older adults	Rest	FF	21	F	17.6	3.4
Older adults	Rest	FF	22	F	18	3.1
Older adults	Rest	FF	23	F	17.7	3.3
Older adults	Rest	FF	24	F	17.2	3.8
Older adults	Rest	FF	25	M	18.1	2.9
Older adults	Rest	FF	28	M	17.4	3.6
Older adults	Rest	FF	27	M	18	3
Older adults	Low	FF	21	F	17.3	3.4
Older adults	Low	FF	22	F	18	3.2
Older adults	Low	FF	23	F	17.1	3.6
Older adults	Low	FF	24	F	17.1	3.7
Older adults	Low	FF	25	M	17.8	3.1
Older adults	Low	FF	28	M	17.5	3.6
Older adults	Low	FF	27	M	17.8	3.1
Older adults	Moderate	FF	21	F	17.1	3.6
Older adults	Moderate	FF	22	F	18	3.3
Older adults	Moderate	FF	23	F	17	3.8
Older adults	Moderate	FF	24	F	17.5	3.5
Older adults	Moderate	FF	25	M	18	3.2
Older adults	Moderate	FF	28	M	17	3.8
Older adults	Moderate	FF	27	M	17.8	3.2
Older adults	High	FF	21	F	17.3	3.7
Older adults	High	FF	22	F	17.7	3.7
Older adults	High	FF	23	F	17.2	3.8
Older adults	High	FF	24	F	17.7	3.5
Older adults	High	FF	25	M	18.2	3.2
Older adults	High	FF	28	M	17.2	3.8
Older adults	High	FF	27	M	17.6	3.6
Older adults	Recovery	FF	21	F	18.2	3.7
Older adults	Recovery	FF	22	F	18.5	3.5
Older adults	Recovery	FF	23	F	17.8	3.7
Older adults	Recovery	FF	24	F	17.8	3.8
Older adults	Recovery	FF	25	M	18.7	3.2
Older adults	Recovery	FF	28	M	17.8	3.8
Older adults	Recovery	FF	27	M	18	3.7
Older adults	Rest	Valve	21	F	17.3	3.5
Older adults	Rest	Valve	23	F	17.6	3.6
Older adults	Rest	Valve	25	M	17.9	2.9
Older adults	Rest	Valve	27	M	18.1	2.9
Older adults	Low	Valve	21	F	16.8	3.8
Older adults	Low	Valve	23	F	17.1	3.8
Older adults	Low	Valve	25	M	17.1	3.2
Older adults	Low	Valve	27	M	17.8	3.1
Older adults	Moderate	Valve	21	F	17	3.7
Older adults	Moderate	Valve	23	F	17.2	3.8
Older adults	Moderate	Valve	25	M	17.1	3.4
Older adults	Moderate	Valve	27	M	17.5	3.4
Older adults	High	Valve	21	F	17.6	3.4
Older adults	High	Valve	23	F	17.3	3.9
Older adults	High	Valve	25	M	17.4	3.3
Older adults	High	Valve	27	M	17.8	3.4
Older adults	Recovery	Valve	21	F	18	3.4
Older adults	Recovery	Valve	23	F	17.9	4
Older adults	Recovery	Valve	25	M	18.1	3.1
Older adults	Recovery	Valve	27	M	18.1	3.5
